# Supplementary material for: Synthetic NAC 71-82 Peptides Designed to Produce Fibrils with Different Protofilament Interface Contacts
Source: Int J Mol Sci. 2021 Aug 28;22(17):9334. doi: 10.3390/ijms22179334 (PMC8431055; doi:10.3390/ijms22179334)
Supplement: Supplementary file 1 [file ijms-22-09334-s001.zip]

Archive with 1 entries (1 files):
- ijms-1354644-supplementary.pdf
